# Supplementary material for: Nano–Liposomes Double Loaded with Curcumin and Tetrandrine: Preparation, Characterization, Hepatotoxicity and Anti–Tumor Effects
Source: Int J Mol Sci. 2022 Jun 20;23(12):6858. doi: 10.3390/ijms23126858 (PMC9224699; doi:10.3390/ijms23126858)
Supplement: Supplementary file 1 [file ijms-23-06858-s001.zip]

Archive with 1 entries (1 files):
- ijms-1755654-supplementary.pdf
